# Supplementary material for: Methionine biosynthesis enzyme MoMet2 is required for rice blast fungus pathogenicity by promoting virulence gene expression via reducing 5mC modification
Source: PLoS Genet. 2023 Sep 21;19(9):e1010927. doi: 10.1371/journal.pgen.1010927 (PMC10547190; doi:10.1371/journal.pgen.1010927)
Supplement: S1 Table — (XLSX) [file pgen.1010927.s016.xlsx]

## Sheet: S1_Table
S1 Table. Primers used in this study.
Primers name	sequence (5’-3’)	Application description
MoMet2-F1	TGTGTTGAATCGCGACGGTC	Amplify MoMET2 5’ flank sequence for gene knock out
MoMet2-R1	CATTCATTGTTGACCTCCACTAGCTCCAGGCATTGTCTCCGGCTGCGT	Amplify MoMET2 5’ flank sequence for gene knock out
MoMet2-F2	GCAAAGGAATAGAGTAGATGCCGACCGTTTGGTTAGATACTTTCGGCT	Amplify MoMET2 3’ flank sequence for gene knock out
MoMet2-R2	CCCGGGGAGCAGAACATGCAT	Amplify MoMET2 3’ flank sequence for gene knock out
MoMet2-KO-F	TAGCCGTCATAGTGCTTGGG	Amplify MoMET2 gene probe for transformants screen
MoMet2-KO-R	AACTTCTCGCCTTGGTATCG	Amplify MoMET2 gene probe for transformants screen
MoMet2-BY	TGTGTTGAATCGCGACGGTC	validation of MoMET2 deletion (HPH)
HPHR	GCTGATCTGACCAGTTGCCTA	validation of MoMET2 deletion (HPH)
Sb-MoMet2-F	AGTCGTGCACTCATGGTAGT	Amplify MoMET2 gene probe for southern blot
Sb-MoMet2-R	ATTCAGTCATCGATTCCGAT	Amplify MoMET2 gene probe for southern blot
MoMet2-HB-F	ACTCACTATAGGGCGAATTGGGTACTCAAATTGGTTTGTGTTGAATCGCGACGGTC	MoMet2 complementation
MoMet2-HB-R	CACCACCCCGGTGAACAGCTCCTCGCCCTTGCTCACCCAAGCCGTAATATCATCGA	MoMet2 complementation
MoCys2-F1	ACGAATGCTCTTATCGGCGT	Amplify MoCYS2 5’ flank sequence for gene knock out
MoCys2-R1	CATTCATTGTTGACCTCCACTAGCTCCAGACTACCAGGTAGGTGTTAC	Amplify MoCYS2 5’ flank sequence for gene knock out
MoCys2-F2	GCAAAGGAATAGAGTAGATGCCGACCGCAGATTTGAGCAATGACAGT	Amplify MoCYS2 3’ flank sequence for gene knock out
MoCys2-R2	TCTATATCGGCATGGAGCTG	Amplify MoCYS2 3’ flank sequence for gene knock out
MoCys2-KO-F	AGAGAATGTATCCGTCGAAG	Amplify MoCYS2 gene probe for transformants screen
MoCys2-KO-R	GTGCTGGTAGTATACTGACA	Amplify MoCYS2 gene probe for transformants screen
MoCys2-BY	ACGAATGCTCTTATCGGCGT	validation of MoCYS2 deletion
Sb-MoCys2-F	AGAGAATGTATCCGTCGAAG	Amplify MoCYS2 gene probe for southern blot
Sb-MoCys2-R	GTGCTGGTAGTATACTGACA	Amplify MoCYS2 gene probe for southern blot
MoCys2-HB-F	ACTCACTATAGGGCGAATTGGGTACTCAAATTGGTTACGAATGCTCTTATCGGCGT	MoCys2 complementation
MoCys2-HB-R	CACCACCCCGGTGAACAGCTCCTCGCCCTTGCTCACCGACTCTAGGAACTTCTTG	MoCys2 complementation
HPH-F	TGGAGCTAGTGGAGGTCAACA	Amplify HPH sequence
HPH-R	CGGTCGGCATCTACTCTATTC	Amplify HPH sequence
MoCys2-F1	ACGAATGCTCTTATCGGCGT	Amplify MoCYS2 5’ flank sequence for gene knock out
MoCys2-Ble-R1	ATGCTCCTTCAGGTACCCTCGGACTACCAGGTAGGTGTTAC	Amplify MoCYS2 5’ flank sequence for gene knock out
MoCys2-Ble-F2	CTTCCAGATACAGCTCATCTCAGATTTGAGCAATGACAGT	Amplify MoCYS2 3’ flank sequence for gene knock out
MoCys2-R2	TCTATATCGGCATGGAGCTG	Amplify MoCYS2 3’ flank sequence for gene knock out
BleF	CGAGGGTACCTGAAGGAGCAT	Amplify BLE sequence
BleR	AGATGAGCTGTATCTGGAAG	Amplify BLE sequence
Ble-ConR	TGGGCGAAGAACTCCAGCATGAGA	Transformants screen
Sb-MoCys2-Ble-F	ACGATCTCGATAAGTTCGTCG	Amplify MoCYS2 gene probe for southern blot of double knock mutants
Sb-MoCys2-Ble-R	GTGACACGAACAATGAGGCT	Amplify MoCYS2 gene probe for southern blot of double knock mutants
MoGliK-F1	ATATCAGGGCCCTGATCGCATC	Amplify MoGLIK 5’ flank sequence for gene knock out
MoGliK-R1	CATTCATTGTTGACCTCCACTAGCTCCAGGTGAATGGCAGGAAACGGCAA	Amplify MoGLIK 5’ flank sequence for gene knock out
MoGliK-F2	GCAAAGGAATAGAGTAGATGCCGACCGTGGGGTCATTCCTTGCACTG	Amplify MoGLIK 3’ flank sequence for gene knock out
MoGliK-R2	AGTGATTCGAGTTGGCCTGG	Amplify MoGLIK 3’ flank sequence for gene knock out
MoGliK-KO-F	GCCTATGGCAGCAACCTGTG	Amplify MoGLIK gene probe for transformants screen
MoGliK-KO-R	CCGAGTCGTGGTGATTTCGT	Amplify MoGLIK gene probe for transformants screen
MoGliK-BY	ATATCAGGGCCCTGATCGCATC	validation of MoGLIK deletion
MoGliK-HB-F	ACTCACTATAGGGCGAATTGGGTACTCAAATTGGTTATATCAGGGCCCTGATCGCAT	MoGliK complementation
MoGliK-HB-R	CACCACCCCGGTGAACAGCTCCTCGCCCTTGCTCACCCTTATATTCTTCAGCAATGG	MoGliK complementation
MoCDH-cyt-F1	TCGGTAAAGTTAGTTAAGTC	Amplify MoCDH-CYT 5’ flank sequence for gene knock out
MoCDH-cyt-R1	CATTCATTGTTGACCTCCACTAGCTCCATGTCGTGTCGGTGACGCTGGA	Amplify MoCDH-CYT 5’ flank sequence for gene knock out
MoCDH-cyt-F2	GCAAAGGAATAGAGTAGATGCCGACCGTGGTTGATGGTTGATTGTTG	Amplify MoCDH-CYT 3’ flank sequence for gene knock out
MoCDH-cyt-R2	TCGTGGGATAAGCTCTAATG	Amplify MoCDH-CYT 3’ flank sequence for gene knock out
MoCDH-cyt-KO-F	ATGGGCTTCACCGGCAGCAT	Amplify MoCDH-CYT gene probe for transformants screen
MoCDH-cyt-R	ATCTCCACTGCCGTTCTGGAA	Amplify MoCDH-CYT gene probe for transformants screen
MoCDH-cyt-BY	TCGGTAAAGTTAGTTAAGTC	validation of MoCDH-CYT deletion
MoCDH-cyt-HB-F	ACTCACTATAGGGCGAATTGGGTACTCAAATTGGTTATCGGTAAAGTTAGTTAAGTC	MoCDH-cyt complementation
MoCDH-cyt-HB-R	CACCACCCCGGTGAACAGCTCCTCGCCCTTGCTCACATCGCTGTCAGAGTCATTGT	MoCDH-cyt complementation
Scmet2-GFP-F	TTTCGTAGGAACCCAATCTTCAAAATGTCGCATACTTTAAAATCG	Construction of pYF11-Scmet2
Scmet2-GFP-R	CACCACCCCGGTGAACAGCTCCTCGCCCTTGCTCACCCAGTTGGTAACTTCTTCG	Construction of pYF11-Scmet2
Met2-YES2-F	TTAAGCTTGGTACCGAGCTCGGATCCATGGTCATATGCCATGCCCT	Construction of pYES2-MoMET2
Met2-YES2-R	AACTAATTACATGATGCGGCCCTCTAGACTACCAAGCCGTAATATCA	Construction of pYES2-MoMET2
Cys2-YES2-F	TTAAGCTTGGTACCGAGCTCGGATCCATGAAGAGTTCACGAAGTAT	Construction of pYES2-MoCYS2
Cys2-YES2-R	AACTAATTACATGATGCGGCCCTCTAGATCACGACTCTAGGAACTTC	Construction of pYES2-MoCYS2
FL4362	CCATGTACCCTGGTCTTTCG	qRT-PCR
FL4363	TTCGAGATCCACATCTGCTG	qRT-PCR
MoMet2-QF	TAGCCGTCATAGTGCTTGGG	qRT-PCR
MoMet2-QR	CTCAGATGGCGTGCTGGGTC	qRT-PCR
MoCys2-QF	TATGCTTCGGTCGGTAGT	qRT-PCR
MoCys2-QR	AATCCTCGGTTCCAATGC	qRT-PCR
MoGliK-QF	ACTAGTCATGGCGACAGCAA	qRT-PCR
MoGliK-QR	CGGTATGTAGGTCGTCGGGAT	qRT-PCR
MoCDH-cyt-QF	ATGGGCTTCACCGGCAGCAT	qRT-PCR
MoCDH-cyt-QR	TAGGTCAGCGCCGTGTCGTT	qRT-PCR
MoGliK-350-F	ATGGATTGGTATTTAAGCTG	validation of the methylation of MoGLIK promoter
MoGliK-350-R	ATATTTGTCTTGGGTTCCTG	validation of the methylation of MoGLIK promoter
MoCDH-cyt-519-F	ATTTGGAAGTGGAAGGTGAG	validation of the methylation of MoCDH-CYT promoter
MoCDH-cyt-519-R	TAATCACATTTGGAACATAATG	validation of the methylation of MoCDH-CYT promoter
PU2301-ZF	CAATTCCATTGCGCATTTAAT	validation of transgenic rice sense strand
MoMet2-Cys2-ZR	CTACCAAGCCGTAATATCATC	validation of transgenic rice sense strand
MoMet2-Cys2-RF	CTACCAAGCCGTAATATCAT	validation of transgenic rice antisense strand
M13R	CAGGAAACAGCTATGAC	validation of transgenic rice antisense strand
