# Supplementary material for: Methionine biosynthesis enzyme MoMet2 is required for rice blast fungus pathogenicity by promoting virulence gene expression via reducing 5mC modification
Source: PLoS Genet. 2023 Sep 21;19(9):e1010927. doi: 10.1371/journal.pgen.1010927 (PMC10547190; doi:10.1371/journal.pgen.1010927)
Supplement: S2 Table — (XLSX) [file pgen.1010927.s017.xlsx]

## Sheet: S2_Table
S2 Table. Comparison of mycological characters among Guy11 and deletion mutant strains.
Strain	Colony diameter (cm)A			Conidiation (Í104/cm2)B	Conidiation (Í104/cm2)C
	CM	MM	SDC
Guy11	4.75±0.13a	3.03±0.12a	4.48±0.06a	15.18±0.81a	15.92±1.24a
∆Momet2	4.11±0.16b	0c	1.76±0.07c	0c	2.18±0.08b
∆Mocys2	3.92±0.15b	2.68±0.08b	4.30±0.05b	9.09±1.0b	0.69±0.20c
∆∆Mocys2Momet2	1.73±0.08c	0c	1.62±0.06d	0c	0d
∆Momet2/MoMET2	4.63±0.15a	3.03±0.18a	4.43±0.03a	15.17±1.02a	15.36±1.62a
∆Mocys2/MoCYS2	4.68±0.08a	2.97±0.10a	4.42±0.03a	15.25±0.74a	15.68±0.93a
±standard deviation (±SD) was calculated from three repeated experiments.
A. Colony diameter of the indicated strains on CM, MM and SDC media after 7 d incubation at 28°C.
B. Quantification of the conidial production of the indicated strains from 10 d SDC cultures.
C. Quantification of the conidial production of the indicated strains from 10 d CM cultures.
±SD was calculated from three repeated experiments and different lowercase letters indicate significant differences (P < 0.05) tested by one-way ANOVA with Duncan’s post hoc test.
